# Supplementary material for: Impact of mutations in the mtrR, rpdlVD and rrl genes on azithromycin resistance in Neisseria gonorrhoeae
Source: PLoS One. 2024 Jul 16;19(7):e0306695. doi: 10.1371/journal.pone.0306695 (PMC11251580; doi:10.1371/journal.pone.0306695)
Supplement: S1 File — (XLSX) [file pone.0306695.s001.xlsx]

## Sheet: S1 Table
	S1 Table: isolates used in this study. The MIC (mg/L) for azythromicin (AZY), cefotaxime (CFM), ceftriaxone (CRO), ciprofloxacin (CIP), penicillin G (P) and betalactam antibiotics (BETA) are indicated. The EUCAST definitions of resistance (red) and susceptibility (red) for each antibiotics are indicated above the table.
		Azithromycine	Céfixime	Ceftriaxone	Ciprofloxacine	Pénicilline G	B-lact: +/-
	S <	-	0.125	0.125	0.03	0.06
	R >	-	0.125	0.125	0.06	1
	Isolate	AZY	CFM	CRO	CIP	P	BETA
	Nara3858	0.025	<0.016	0.004	2	0.25	-
	Nara3862	0.064	<0.016	0.004	3	>32	+
	Nara3861	0.094	<0.016	<0.002	0.004	0.094	-
	Nara3859	0.094	<0.016	0.006	0.25	0.38	+
	Nara3848	0.094	<0.016	0.003	3	>32	+
	Nara3865	0.125	<0.016	<0.002	0.004	0.064	-
	Nara3860	0.125	0.023	0.008	0.75	1	+
	Nara3851	0.19	<0.016	0.006	0.012	0.25	-
	Nara3871	0.19	0.064	0.016	6	0.5	-
	Nara3867	0.19	0.125	0.016	8	0.75	-
	Nara3841	0.25	<0.016	0.003	0.004	0.94	-
	Nara3870	0.25	<0.016	0.003	0.004	0.064	-
	Nara3868	0.25	<0.016	0.004	1.5	0.19	-
	Nara3857	0.25	0.094	0.094	6	0.75	-
	Nara3875	0.25	0.125	0.016	8	0.5	-
	Nara3847	0.38	0.032	0.002	0.004	0.19	-
	Nara3849	0.38	0.064	0.012	2	>32	+
	Nara3869	0.38	0.064	0.094	12	0.75	-
	Nara3856	0.5	0.125	0.032	>32	1	-
	Nara3864	1	<0.016	0.004	0.012	0.19	-
	Nara3846	1	0.047	0.012	4	0.5	-
	Nara3843	1	<0.016	0.008	6	0.19	-
	Nara3852	1	0.023	0.016	6	0.5	-
	Nara3853	1	<0.016	<0.002	12	0.38	-
	Nara3842	1	8	0.032	>32	1.5	-
	Nara3855	1.5	<0.016	0.004	3	0.19	-
	Nara3873	1.5	<0.016	0.016	>32	0.38	-
	Nara3844	2	<0.016	0.012	0.023	0.38	-
	Nara3845	2	<0.016	0.016	0.023	0.75	-
	Nara3866	2	<0.016	0.006	0.023	0.38	-
	Nara3872	2	<0.016	0.008	0.032	0.38	-
	Nara3850	2	0.064	0.012	4	0.5	-
	Nara3854	16	0.023	0.008	0.004	0.5	ND
	Nara3863	16	<0.016	0.004	8	0.19	-
	Resistant isolates (%)	44	2.9	0	67.6	100

## Sheet: S2 Table
	S2 Table: Presence (black cell) of the targeted mutations for the different isolates.
	Isolate	MIC AZY (mg/L)	mtrR A39T	mtrR A46T	mtrR D79N	mtrR GD45D	mtrR H105Y	mtrR R44H	mtrR S183N	mtrR T86A	mtrR Y48D	mtrR-pr delA	mtrR-pr insT	mtrR-pr SubA->C (-24)	rplD V125A-A147G-R157Q	rplV	rrl1 C2597T	rrl2 C2597T	rrl3 C2597T	rrl4 C2597T
	Nara3858	0.025
	Nara3862	0.064
	Nara3848	0.094
	Nara3859	0.094
	Nara3861	0.094
	Nara3860	0.125
	Nara3865	0.125
	Nara3851	0.19
	Nara3867	0.19
	Nara3871	0.19
	Nara3841	0.25
	Nara3857	0.25
	Nara3868	0.25
	Nara3870	0.25
	Nara3875	0.25
	Nara3847	0.38
	Nara3849	0.38
	Nara3869	0.38
	Nara3856	0.5
	Nara3842	1
	Nara3843	1
	Nara3846	1
	Nara3852	1
	Nara3853	1
	Nara3864	1
	Nara3855	1.5
	Nara3873	1.5
	Nara3844	2
	Nara3845	2
	Nara3850	2
	Nara3866	2
	Nara3872	2
	Nara3854	16
	Nara3863	16

## Sheet: S3 Table
	S3 Table: Results of the binomial regression analysis. Four mutations appeared as significant with a p-value < 0.05 (bold).
	Mutation	Estimate	Std. Error	y values	p-value
	mtrR A39T	-0.424477	0.249777	-1.69943	0.0892388
	mtrR A46T	-0.116989	0.312025	-0.374936	0.707708
	mtrR D79N	3.06721	1.46733	2.09033	0.0365881
	mtrR G45D	-0.238663	0.270133	-0.8835	0.376966
	mtrR H105Y	0.0940979	0.244335	0.385119	0.700149
	mtrR R44H	-0.0327129	0.59477	-0.0550009	0.956138
	mtrR S183N	3.06721	1.46733	2.09033	0.0365881
	mtrR T86A	-0.24356	0.592416	-0.41113	0.680978
	mtrR Y48D	-0.624698	0.492686	-1.26794	0.204818
	mtrR-pr delA	0.218775	0.254017	0.861263	0.389093
	mtrR-pr insT	-0.24356	0.592416	-0.41113	0.680978
	mtrR-pr SubA->C (-24)	2.07306	0.886219	2.33922	0.019324
	rplD V125A-A147G-R157Q	1.75799	0.671129	2.61945	0.00880728
	rrl3 C2597T	1.27814	1.49225	0.856521	0.39171

## Sheet: S4 Table
	S4 Table: Predictors of the random forest classification model sorted by importance (higher Mean Decrease Accuracy).
	Mutation	Mean Decrease Accuracy	Mean Decrease Gini
	mtrR-pr SubA->C (-24)	10.7171	1.4534
	rplD V125A-A147G-R157Q	10.0231	1.16933
	mtrR S183N	5.0715	0.548849
	mtrR D79N	4.6129	0.48346
	mtrR-pr delA	2.60835	0.323535
	mtrR H105Y	2.40209	0.225441
	mtrR Y48D	1.69053	0.126
	mtrR R44H	0	0.334644
	mtrR T86A	0	0.0484336
	mtrR-pr insT	0	0.0330171
	rrl3 C2597T	0	0.0792927
	mtrR A46T	-1.09203	0.19646
	mtrR G45D	-1.10671	0.33701
